# Supplementary material for: Human-nature relationships in context. Experiential, psychological, and contextual dimensions that shape children’s desire to protect nature
Source: PLoS One. 2019 Dec 5;14(12):e0225951. doi: 10.1371/journal.pone.0225951 (PMC6894778; doi:10.1371/journal.pone.0225951)
Supplement: S1 data — Data utilised for the statistical analysis. (CSV) [file pone.0225951.s004.csv]

school	class	control	gender	work.nature.in.future2	Flexi_score_1	Flexi_%correct_1	Flexi_value_1	Flexi_consistency_1	Flexi_score_2	Flexi_%correct_2	Flexi_value_2	Flexi_consistency_2	CNI.1	Salamander.empathy.1	CNI.2	Salamander.empathy.2	YN1	YC1	YH1.HinY1	HN1	HC1	YN2	YC2	YH2	HN2	HC2
AS	AS.a	control	F	NA	0.6142034548944337	90	0.5994475138121547	-0.42	NA	NA	NA	NA	0.7777382645803699	0.7	NA	NA	0.5833333333333334	0	0.6666666666666666	0.3333333333333333	0.3333333333333333	NA	NA	NA	NA	NA
AS	AS.b	control	F	NA	0.3685220729366603	69.2	0.643646408839779	0.2	NA	NA	NA	NA	0.4441678520625889	0.5	NA	NA	0.9166666666666666	0.6666666666666666	1	1	0.8333333333333334	NA	NA	NA	NA	NA
AS	AS.b	control	F	1	NA	NA	NA	NA	NA	NA	NA	NA	NA	NA	0.9428440786465477	1	NA	NA	NA	NA	NA	0.8333333333333334	0	0.6	0.3333333333333333	0.5
MS	MS.a	control	F	1	0.7715930902111324	80.8	0.6947513812154696	0.12	0.8285280728376327	92.5	0.5055762081784386	0.73	0.9775960170697012	0.8	0.9428440786465477	0.8333333333333334	1	0	0.1111111111111111	0	0.3333333333333333	0.8333333333333334	0.3333333333333333	0.6	0.8333333333333334	0.16666666666666666
AS	AS.a	control	F	1	0.6871401151631478	92.5	0.4558011049723757	-0.66	0.7632776934749621	89.2	0.5724907063197027	0.18	0.866642958748222	0.7	0.9428440786465477	0.6666666666666666	0.6666666666666666	0.3333333333333333	0.5555555555555556	0.6666666666666666	0.5	0.75	0.5	0.4	0.6666666666666666	0.5
AS	AS.c	control	F	1	0.7044145873320538	84.2	0.505524861878453	0.65	0.7541729893778453	92.5	0.7397769516728625	0.18	0.955547652916074	0.9	0.914037494284408	0.9166666666666666	0.9166666666666666	0.3333333333333333	0.6666666666666666	0.5	0.16666666666666666	0.9166666666666666	0.5	0.1	0.6666666666666666	0
MS	MS.a	control	F	1	0.8310940499040307	90.8	0.5552486187845305	0.09	0.8103186646433991	83.3	0.47955390334572495	-0.2	0.9110953058321479	0.9	0.914037494284408	0.75	0.9166666666666666	0.5	0.7777777777777778	1	0	0.75	0.3333333333333333	0.4	0.8333333333333334	0.16666666666666666
AS	AS.a	control	F	1	0.2648752399232246	60	0.5552486187845305	0.38	0.3535660091047041	82.5	0.5055762081784386	0.01	0.710881934566145	0.8	0.914037494284408	0.8333333333333334	1	0.6666666666666666	0.6666666666666666	0.5	0.8333333333333334	1	0.5	0.4	0.16666666666666666	0.6666666666666666
AS	AS.c	control	F	0.5	NA	NA	NA	NA	0.4613050075872534	71.7	0.19702602230483268	-0.43	NA	NA	0.8856881572930957	0.75	NA	NA	NA	NA	NA	0.75	0.6666666666666666	0.8	0.3333333333333333	0.6666666666666666
AS	AS.a	control	F	1	0.7178502879078695	81.7	0.8176795580110497	-0.08	0.8573596358118362	95.8	0.6654275092936803	-0.08	0.955547652916074	0.8	0.8856881572930957	0.9166666666666666	0.8333333333333334	NA	0.8888888888888888	0.8333333333333334	1	0.75	0.5	0.5	NA	0.5
MS	MS.a	control	F	1	0.4126679462571977	75	0.5552486187845305	-0.35	0.5477996965098634	73.3	0.44981412639405205	-0.01	0.8886913229018492	0.7	0.8856881572930957	0.3333333333333333	0.75	0.5	0.3333333333333333	0.8333333333333334	0.16666666666666666	0.6666666666666666	0.3333333333333333	0.7	0.8333333333333334	0.3333333333333333
AS	AS.a	control	F	0.5	0.8099808061420346	85	0.8342541436464088	-0.08	0.8285280728376327	85.8	0.5092936802973979	0.42	0.8442389758179232	0.9	0.8856881572930957	0.8333333333333334	0.9166666666666666	0.6666666666666666	1	1	0.6666666666666666	0.4166666666666667	0.8333333333333334	0.8	0.3333333333333333	NA
AS	AS.a	control	F	1	0.5047984644913628	74.2	0.48342541436464087	0.46	0.4157814871016692	65.8	0.5613382899628253	-0.04	0.8221906116642959	0.6	0.8856881572930957	0.6666666666666666	0.7916666666666666	0.4166666666666667	0.3333333333333333	0.6666666666666666	0.5	0.8333333333333334	0.5	0.6	0.6666666666666666	0.5
MS	MS.a	control	F	1	0.7888675623800384	94.2	0.7403314917127072	1.06	0.7465857359635811	97.5	0.8029739776951673	0.6	0.9775960170697012	0.9	0.8568815729309558	0.9166666666666666	1	0.5	0.8888888888888888	0.8333333333333334	0.6666666666666666	0.9166666666666666	0.6666666666666666	0.7	0.6666666666666666	1
AS	AS.b	control	F	1	0.6564299424184261	85	0.8370165745856354	-0.42	0.6858877086494689	90	0.6096654275092936	0.64	0.9331436699857752	0.8	0.8568815729309558	0.6666666666666666	0.75	0.3333333333333333	0.4444444444444444	0.8333333333333334	0.5	0.8333333333333334	0.5	0.6	0.8333333333333334	0.5
AS	AS.a	control	F	1	0.3857965451055662	69.2	0.44198895027624313	-0.5	0.5918057663125948	77.5	0.5650557620817844	0.07	0.8886913229018492	1	0.8568815729309558	0.8333333333333334	0.7916666666666666	0.5833333333333334	0.8888888888888888	0.9166666666666666	0.6666666666666666	0.8333333333333334	0.5	0.3	0.6666666666666666	0.5
AS	AS.c	control	F	1	0.7965451055662188	82.5	0.8397790055248618	-0.23	0.7921092564491654	85	0.5724907063197027	0.94	0.666429587482219	0.7	0.8285322359396434	NA	0.6666666666666666	0.3333333333333333	0.5555555555555556	0.5	0.5	0.75	0.16666666666666666	0.8	1	0.16666666666666666
MS	MS.a	control	F	1	0.6007677543186181	78.3	0.7900552486187846	0.85	0.644916540212443	80	0.6059479553903345	0.36	0.7777382645803699	0.4	0.7997256515775035	0.5	0.6666666666666666	0.5	0.2222222222222222	0.6666666666666666	0.16666666666666666	0.6666666666666666	0.6666666666666666	0.8	0.8333333333333334	0.8333333333333334
AS	AS.a	control	F	1	0.6871401151631478	85.8	0.5552486187845305	-0.42	0.701062215477997	83.3	0.5687732342007434	0.38	0.710881934566145	0.5	0.7997256515775035	0.5833333333333334	0.5	0.8333333333333334	0.5555555555555556	0.5	0.5	0.4166666666666667	0.6666666666666666	0.8	0.5	0.5
AS	AS.a	control	F	1	0.6660268714011516	83.3	0.7679558011049724	1.04	0.8285280728376327	90.8	0.43494423791821557	-0.12	0.8221906116642959	0.9	0.7713763145861912	0.75	0.6666666666666666	0.6666666666666666	0.6666666666666666	0.6666666666666666	0.6666666666666666	0.6666666666666666	0.8333333333333334	0.8	0.6666666666666666	0.8333333333333334
AS	AS.a	control	F	1	0.5220729366602687	80	0.6022099447513812	-0.19	0.6054628224582701	84.2	0.36431226765799257	0.2	0.7553342816500711	0.7	0.7713763145861912	0.75	0.4166666666666667	0	0.7777777777777778	0.16666666666666666	0	0.6666666666666666	0.3333333333333333	0.8	0.8333333333333334	0.6666666666666666
AS	AS.b	control	F	1	NA	NA	NA	NA	0.4977238239757208	70.8	0.9033457249070631	-0.04	0.7332859174964438	0.9	0.7713763145861912	1	0.75	0.5	0.6666666666666666	0.6666666666666666	0.8333333333333334	0.8333333333333334	0.6666666666666666	0.9	0.8333333333333334	1
AS	AS.b	control	F	1	0.8733205374280231	85	0.7430939226519337	-0.77	0.7602427921092565	80.8	0.44981412639405205	-0.5	0.710881934566145	0.8	0.7713763145861912	0.8333333333333334	0.5833333333333334	0.6666666666666666	0.6666666666666666	0.16666666666666666	0.6666666666666666	0.5	0.3333333333333333	0.6	0.5	0.5
MS	MS.a	control	F	1	0.508637236084453	85	0.7955801104972375	-0.31	0.8391502276176024	100	0.5390334572490706	-0.2	0.6443812233285917	0.6	0.714220393232739	0.9166666666666666	0.75	0.16666666666666666	0.5555555555555556	0.5	0.3333333333333333	0.75	0.5	0.7	0.6666666666666666	0.5
AS	AS.a	control	F	1	0.7658349328214972	81.7	0.7734806629834253	0.58	0.7177541729893778	80	0.8327137546468403	0.45	0.7997866287339971	1	0.6854138088705991	0.75	0.5416666666666666	0.6666666666666666	0.5555555555555556	0.6666666666666666	0.75	0.5	0.8333333333333334	0.7	0.5	0.6666666666666666
AS	AS.c	control	F	1	NA	NA	NA	NA	0.48254931714719274	74.2	0.3977695167286245	-0.28	NA	NA	0.6570644718792867	0.9166666666666666	NA	NA	NA	NA	NA	0.8333333333333334	0.6666666666666666	0.6	0.6666666666666666	0.3333333333333333
AS	AS.c	control	F	0.5	0.7735124760076776	90.8	0.7790055248618785	-0.11	0.7678300455235205	88.3	0.6617100371747212	0.24	0.6443812233285917	0.9	0.6570644718792867	1	0.5833333333333334	0.6666666666666666	0.6666666666666666	0.6666666666666666	0.6666666666666666	0.5	0.6666666666666666	0.7	0.5	0.6666666666666666
AS	AS.b	control	F	1	NA	NA	NA	NA	0.6752655538694993	85	0.5985130111524163	-1.16	0.5999288762446657	0.9	0.6570644718792867	0.6666666666666666	0.5833333333333334	0.5	0.7777777777777778	0.5	0.5	0.5833333333333334	0.5	0.6	0.5	0.5
MS	MS.a	control	F	0.5	0.564299424184261	79.2	0.8149171270718232	0.58	0.5644916540212443	80.8	0.5018587360594796	0.4	0.37766714082503555	0.2	0.6570644718792867	0.4166666666666667	0.25	1	1	0.3333333333333333	1	0.5833333333333334	1	1	0.5	0.6666666666666666
AS	AS.b	control	F	1	NA	NA	NA	NA	0.849772382397572	95.8	0.42007434944237915	-0.69	NA	NA	0.6282578875171468	0.4166666666666667	NA	NA	NA	NA	NA	0.6666666666666666	0.5	0.6	0.6666666666666666	0.3333333333333333
AS	AS.c	control	F	1	0.7677543186180422	79.2	0.7265193370165746	-0.13	0.7314112291350531	77.5	0.6356877323420075	0.53	0.7553342816500711	0.6	0.6282578875171468	0.8333333333333334	0.75	0.5	0.3333333333333333	0.5	0.16666666666666666	0.8333333333333334	0.5	0.6	0.6666666666666666	0.3333333333333333
AS	AS.c	control	F	0.5	0.8790786948176583	94.2	0.6629834254143647	1.1	0.7921092564491654	92.5	0.7695167286245355	1.37	0.7777382645803699	0.3	0.5999085505258346	0.3333333333333333	0.5	0.3333333333333333	0.3333333333333333	0.5	0.5	0.5	0.5	0.6	0.3333333333333333	0.6666666666666666
AS	AS.a	control	F	1	0.8483685220729367	92.5	0.5220994475138122	0.41	0.7314112291350531	87.5	0.620817843866171	-0.3	0.7777382645803699	0.9	0.5711019661636947	0.8333333333333334	0.3333333333333333	0.3333333333333333	0.5555555555555556	0.3333333333333333	0.16666666666666666	0.3333333333333333	0.3333333333333333	0.5	0.3333333333333333	0.3333333333333333
AS	AS.a	control	F	1	0.9117082533589251	93.3	0.7513812154696133	0.22	0.9165402124430956	96.7	0.6394052044609665	-0.37	0.6443812233285917	0.5	0.5711019661636947	0.5833333333333334	0.5	0.5	0.3333333333333333	0.3333333333333333	0.3333333333333333	0.5833333333333334	0.5	0.5	0.5	0.5
AS	AS.c	control	F	0.5	NA	NA	NA	NA	0.4658573596358118	84.2	0.516728624535316	-0.84	NA	NA	0.5427526291723823	0.8333333333333334	NA	NA	NA	NA	NA	0.6666666666666666	0.6666666666666666	0.8	0.8333333333333334	0.5
AS	AS.c	control	F	0	NA	NA	NA	NA	0.7996965098634294	79.2	0.32342007434944237	-0.7	NA	NA	0.5139460448102424	0.6666666666666666	NA	NA	NA	NA	NA	0.5833333333333334	0.6666666666666666	0.8	0.5	0.5
AS	AS.c	control	F	NA	0.7581573896353166	82.5	0.6077348066298343	-0.07	0.7116843702579666	78.3	0.5390334572490706	0.1	0.5999288762446657	0.5	0.4855967078189301	0.5833333333333334	0.3333333333333333	0.3333333333333333	0.5555555555555556	NA	NA	0.5833333333333334	0.6666666666666666	0.9	0.6666666666666666	0.6666666666666666
AS	AS.a	control	F	1	0.7696737044145874	91.7	0.7044198895027624	1.49	0.6767830045523521	84.2	0.6431226765799256	0.33	0.7553342816500711	0.8	0.4567901234567902	0.8333333333333334	0.5	0.8333333333333334	0.8888888888888888	0.6666666666666666	0.5	0.5833333333333334	0.8333333333333334	0.9	0.6666666666666666	0.5
MS	MS.a	control	F	1	0.8042226487523992	87.5	0.6574585635359116	-0.27	0.5963581183611533	70	0.4944237918215614	0.45	0.4221194879089616	0.2	0.4567901234567902	0.4166666666666667	0.5833333333333334	0.6666666666666666	0.8888888888888888	0.6666666666666666	0.5	0.5833333333333334	0.6666666666666666	0.8	0.5	0.3333333333333333
AS	AS.b	control	F	0.5	0.6986564299424184	91.7	0.7016574585635359	0.71	0.6919575113808801	88.3	0.5947955390334573	0.88	0.533072546230441	0.5	0.3141289437585734	0.4166666666666667	0.5	0.8333333333333334	0.7777777777777778	0.5	0.6666666666666666	0.3333333333333333	0.5	0.6	0.3333333333333333	0.6666666666666666
MS	MS.a	control	F	0.5	0.8253358925143954	92.5	0.6685082872928176	0.69	0.6312594840667678	73.3	0.6245353159851301	-0.18	0.710881934566145	0.2	0.14266117969821673	0.16666666666666666	0.5833333333333334	0.8333333333333334	0.7777777777777778	0.16666666666666666	0.5	0.4166666666666667	0.5	1	0.3333333333333333	0.5
AS	AS.c	control	M	NA	0.3493282149712092	80	0.7734806629834253	-0.71	NA	NA	NA	NA	0.866642958748222	0.7	NA	NA	0.5833333333333334	0.3333333333333333	0.7777777777777778	0.8333333333333334	0.6666666666666666	NA	NA	NA	NA	NA
AS	AS.b	control	M	NA	0.7140115163147792	86.7	0.7348066298342542	1.03	NA	NA	NA	NA	0.4441678520625889	0.2	NA	NA	0.3333333333333333	0.5	0.5555555555555556	0.3333333333333333	0.8333333333333334	NA	NA	NA	NA	NA
AS	AS.a	control	M	1	0.9520153550863724	88.3	0.5911602209944752	0.31	1	97.5	0.4386617100371747	1.09	1	0.8	0.9428440786465477	0.8333333333333334	1	0.8333333333333334	0.6666666666666666	0.6666666666666666	0.5	1	0.6666666666666666	0.9	0.6666666666666666	0.5
AS	AS.a	control	M	0.5	0.7715930902111324	88.3	0.7154696132596684	-0.83	0.8330804248861912	90	0.4981412639405204	-0.32	0.7553342816500711	0.8	0.9428440786465477	0.75	0.5833333333333334	0.8333333333333334	0.2222222222222222	0.8333333333333334	0.8333333333333334	0.75	0.8333333333333334	0.4	0.5	0.3333333333333333
AS	AS.a	control	M	0.5	0.6391554702495201	89.2	0.7707182320441989	0.34	0.787556904400607	91.7	0.4907063197026022	-0.09	0.7332859174964438	0.5	0.9428440786465477	0.8333333333333334	0.5833333333333334	0.5	0.7777777777777778	0.6666666666666666	0.8333333333333334	0.75	0.8333333333333334	0.6	0.5	0.6666666666666666
AS	AS.a	control	M	0.5	0.7581573896353166	86.7	0.712707182320442	1.46	0.7132018209408194	68.3	0.4052044609665427	0.5	0.5110241820768137	0.4	0.914037494284408	0.75	0.5	0.6666666666666666	0.7777777777777778	1	0.3333333333333333	0.75	0.8333333333333334	0.6	0.6666666666666666	0.5
MS	MS.a	control	M	1	0.5777351247600768	85.8	0.7430939226519337	0.69	0.5918057663125948	82.5	0.7992565055762082	0.11	0.8221906116642959	0.7	0.8856881572930957	0.9166666666666666	0.8333333333333334	0.3333333333333333	0.7777777777777778	0.8333333333333334	0.5	0.9166666666666666	0.6666666666666666	0.6	0.6666666666666666	0.8333333333333334
AS	AS.b	control	M	1	0.5028790786948176	63.3	0.5718232044198895	0.14	0.5538694992412747	72.5	0.2825278810408922	-0.18	0.8442389758179232	0.8	0.8285322359396434	0.8333333333333334	0.8333333333333334	0.6666666666666666	0.8888888888888888	0.8333333333333334	0.6666666666666666	0.6666666666666666	0.8333333333333334	1	1	0.5
AS	AS.a	control	M	0.5	0.5777351247600768	70.8	0.574585635359116	-0.4	0.5918057663125948	67.5	0.6319702602230484	0	0.666429587482219	0.8	0.7997256515775035	0.5	0.5833333333333334	1	1	0.8333333333333334	1	0.9166666666666666	1	0.9	0.6666666666666666	1
AS	AS.b	control	M	0.5	NA	NA	NA	NA	0.6707132018209409	93.3	0.5762081784386617	-0.11	0.666429587482219	0.7	0.7997256515775035	0.75	0.5	0.5	0.6666666666666666	0	0.5	0.8333333333333334	1	1	0.6666666666666666	1
MS	MS.a	control	M	1	0.15738963531669867	53.3	0.3701657458563536	0.67	0.2488619119878604	59.2	0	1.44	0.6443812233285917	0.8	0.7997256515775035	0.9166666666666666	0.8333333333333334	0.3333333333333333	1	1	0.3333333333333333	0.9166666666666666	0.16666666666666666	0.5	0.3333333333333333	0
AS	AS.c	control	M	1	NA	NA	NA	NA	0.456752655538695	78.3	0.41635687732342	0.58	NA	NA	0.7425697302240514	1	NA	NA	NA	NA	NA	0.4166666666666667	0.6666666666666666	0.9	0.5	0.6666666666666666
AS	AS.c	control	M	1	0.6621880998080614	66.7	0.7928176795580111	-0.37	0.669195751138088	64.2	0.16728624535315983	0.6	0.7332859174964438	0.6	0.7425697302240514	1	0.5833333333333334	0.5	0.3333333333333333	0.5	0.5	0.5833333333333334	0.5	0.4	0.6666666666666666	0.5
MS	MS.a	control	M	1	NA	NA	NA	NA	0.5978755690440061	78.3	0.4423791821561338	-0.49	0.8221906116642959	0.8	0.714220393232739	0.75	1	0.8333333333333334	0.8888888888888888	0.5833333333333334	0.25	0.8333333333333334	0.16666666666666666	0.9	0.6666666666666666	0.5
MS	MS.a	control	M	1	0.21880998080614203	70.8	0.505524861878453	-0.96	0.4339908952959029	75.8	0.3977695167286245	-0.12	0.7777382645803699	0.6	0.714220393232739	0.5833333333333334	1	0.5	0.7777777777777778	0.5	0.6666666666666666	0.9166666666666666	0.6666666666666666	0.5	0.8333333333333334	0.5
AS	AS.a	control	M	0.5	0.42802303262955854	69.2	0.4972375690607735	0.11	0.5462822458270106	67.5	0.44609665427509293	0.29	0.577524893314367	0.5	0.714220393232739	0.8333333333333334	0.6666666666666666	0.5	0.5555555555555556	0.5	0.8333333333333334	0.8333333333333334	0.6666666666666666	0.8	1	0.8333333333333334
AS	AS.b	control	M	0.5	0.472168905950096	77.5	0.5607734806629835	-0.53	0.622154779969651	85.8	0.7732342007434945	0.56	0.7997866287339971	0.9	0.6854138088705991	0.4166666666666667	0.6666666666666666	0.3333333333333333	0.5555555555555556	0.5	0.8333333333333334	0.6666666666666666	0.16666666666666666	0.8	0.8333333333333334	0.5
AS	AS.b	control	M	0.5	0.16698656429942418	1.7	0.45856353591160226	-1.04	NA	NA	NA	NA	0.7553342816500711	0.7	0.6854138088705991	0.5833333333333334	0.75	0.6666666666666666	0.7777777777777778	0.6666666666666666	0.5	0.6666666666666666	0.6666666666666666	0.8	0.5	0.8333333333333334
AS	AS.a	control	M	0.5	NA	NA	NA	NA	NA	NA	NA	NA	0.7997866287339971	0.3	0.6570644718792867	0.5833333333333334	0.75	0.3333333333333333	0.7777777777777778	0.8333333333333334	0.5	0.75	0.8333333333333334	0.6	1	0.6666666666666666
MS	MS.a	control	M	1	NA	NA	NA	NA	0.5447647951441578	77.5	0.48141263940520446	0.635	NA	NA	0.6282578875171468	0.75	NA	NA	NA	NA	NA	0.6666666666666666	0.5	0.8	1	1
MS	MS.a	control	M	0.5	0.4990403071017274	83.3	0.6519337016574587	-0.07	0.6069802731411229	78.3	0.5055762081784386	-1.4	0.7332859174964438	0.6	0.6282578875171468	0.5	0.6666666666666666	0.5	0.1111111111111111	0.8333333333333334	0.3333333333333333	0.6666666666666666	0.6666666666666666	0.8	0.5	0.5
MS	MS.a	control	M	0.5	0.5892514395393474	80	0.7182320441988951	-0.23	0.7223065250379362	85	0.7211895910780669	-0.02	0.9110953058321479	0.9	0.5999085505258346	0.8333333333333334	0.75	0.5	0.4444444444444444	0.6666666666666666	0.6666666666666666	0.6666666666666666	0.8333333333333334	1	0.5	1
AS	AS.b	control	M	0.5	0.744721689059501	93.3	1	0.3	0.8163884673748103	98.3	0.550185873605948	-0.27	0.621977240398293	0.5	0.5711019661636947	0.8333333333333334	0.5833333333333334	0.6666666666666666	0.5555555555555556	0.6666666666666666	0.6666666666666666	0.5833333333333334	0.6666666666666666	0.6	0.5	0.5
AS	AS.c	control	M	1	NA	NA	NA	NA	0.4218512898330804	76.7	0.2825278810408922	0.08	NA	NA	0.5427526291723823	0.9166666666666666	NA	NA	NA	NA	NA	NA	NA	NA	NA	NA
AS	AS.c	control	M	0.5	NA	NA	NA	NA	0.6965098634294385	89.2	0.32342007434944237	-0.46	NA	NA	0.5139460448102424	0.8333333333333334	NA	NA	NA	NA	NA	0.6666666666666666	0.6666666666666666	0.8	0.5	0.5
AS	AS.a	control	M	0	0.381957773512476	67.5	0.5469613259668508	0.18	0.33990895295902884	62.5	0.43494423791821557	-0.06	0.666429587482219	0.6	0.5139460448102424	NA	0.25	1	0.4444444444444444	1	1	0.4166666666666667	0.8333333333333334	1	1	0.8333333333333334
AS	AS.c	control	M	0.5	0.46449136276391556	82.5	0.6353591160220994	0.65	0.6509863429438544	94.2	0.379182156133829	0.32	0.533072546230441	0.5	0.5139460448102424	0.4166666666666667	0.3333333333333333	0.8333333333333334	0.5555555555555556	0.3333333333333333	0.6666666666666666	0.5833333333333334	0.8333333333333334	0.8	0.3333333333333333	0.6666666666666666
MS	MS.a	control	M	0	0.3781190019193858	78.3	0.5441988950276243	0.63	0.5690440060698028	84.2	0.3382899628252788	-0.01	0.8442389758179232	0.8	0.4855967078189301	0	0.9166666666666666	1	1	1	0.8333333333333334	0.5	1	1	0.3333333333333333	1
MS	MS.a	control	M	1	NA	NA	NA	NA	0.5811836115326252	83.3	0.591078066914498	-0.51	NA	NA	0.4567901234567902	0.5	NA	NA	NA	NA	NA	0.6666666666666666	0.5	0.6	0.3333333333333333	0.3333333333333333
MS	MS.a	control	M	0.5	0	20.8	0.9033149171270718	1.77	0.41274658573596357	45	0.11152416356877322	-0.21	0.9331436699857752	1	0.4567901234567902	0.3333333333333333	0.8333333333333334	0.5	1	0.8333333333333334	1	0.8333333333333334	1	0.7	0.8333333333333334	0.6666666666666666
AS	AS.b	control	M	1	0.7178502879078695	80	0.6104972375690607	0.09	0.2488619119878604	70	0.2788104089219331	0.57	0.9110953058321479	1	0.4567901234567902	0.9166666666666666	0.75	0.3333333333333333	0.5555555555555556	0.5	0.5	0.25	0.16666666666666666	0.6	0.5	0.16666666666666666
AS	AS.c	control	M	NA	0.42994241842610365	79.2	0.5193370165745856	-0.24	0.6312594840667678	83.3	0.4312267657992565	-0.2	0.7553342816500711	0.8	0.4567901234567902	0.9166666666666666	0.5	0.5	0.3333333333333333	0.16666666666666666	1	0.5	0.5	0.6	0.3333333333333333	1
AS	AS.b	control	M	1	NA	NA	NA	NA	0	60	0.379182156133829	0.3	0.4665718349928876	0.4	0.4567901234567902	0.6666666666666666	0.5833333333333334	0.5	0.7777777777777778	0.5	0.5	0.6666666666666666	0.5	0.4	0.6666666666666666	0.16666666666666666
MS	MS.a	control	M	1	0.4472168905950096	84.2	0.9475138121546961	1.59	0.6009104704097117	78.3	0.6951672862453532	0.51	0.4665718349928876	0.6	0.4567901234567902	0.6666666666666666	0.3333333333333333	0.8333333333333334	1	0.3333333333333333	0	0.9166666666666666	0.16666666666666666	0.8	1	0.5
AS	AS.c	control	M	0.5	NA	NA	NA	NA	0.8012139605462822	93.3	0.516728624535316	-0.22	NA	NA	0.4284407864654779	0.6666666666666666	NA	NA	NA	NA	NA	0.5833333333333334	0.3333333333333333	0.5	0.5	0.3333333333333333
AS	AS.c	control	M	1	0.5374280230326296	87.5	0.8756906077348066	-0.36	0.5660091047040972	89.2	0.4646840148698885	-0.2	0.6443812233285917	0.5	0.4284407864654779	0.5	0.5833333333333334	0.3333333333333333	0.5555555555555556	0.3333333333333333	0.3333333333333333	0.5833333333333334	0.6666666666666666	0.7	0.6666666666666666	0.5
AS	AS.c	control	M	0.5	0.46449136276391556	79.2	0.638121546961326	0.28	0.5280728376327769	82.5	0.5836431226765799	0.22	0.5554765291607396	0.6	0.4284407864654779	0.6666666666666666	0.4166666666666667	0.8333333333333334	0.6666666666666666	0.16666666666666666	0.8333333333333334	0.75	1	0.9	0.5	0.8333333333333334
MS	MS.a	control	M	0	NA	NA	NA	NA	0.503793626707132	89.2	0.07434944237918215	0.13	NA	NA	0.399634202103338	0.5833333333333334	NA	NA	NA	NA	NA	0.5	1	0.4	0.5	0.6666666666666666
AS	AS.b	control	M	0	0.6871401151631478	83.3	0.5856353591160222	0.12	0.708649468892261	91.7	0.4944237918215614	0.09	0.7997866287339971	0.5	0.399634202103338	0.5	0.6666666666666666	0.3333333333333333	1	0.6666666666666666	0.3333333333333333	0.5	0.6666666666666666	0.8	0.3333333333333333	0.8333333333333334
AS	AS.b	control	M	0	0.6928982725527831	80.8	0.5386740331491713	0.18	0.7526555386949925	92.5	0.724907063197026	0.8	0.6443812233285917	0.2	0.399634202103338	0.5	0	0.3333333333333333	0.8888888888888888	0	0	0.5833333333333334	0.6666666666666666	0.8	0.6666666666666666	0.6666666666666666
MS	MS.a	control	M	0.5	0.0690978886756238	70	0.7044198895027624	-0.23	0.4301972685887709	82.5	0.5855018587360594	0.03	0.5999288762446657	0.5	0.3712848651120257	0.75	0.6666666666666666	0.6666666666666666	1	0.16666666666666666	0	0.6666666666666666	0.6666666666666666	0.9	0.3333333333333333	0.5
MS	MS.a	control	M	1	0.6276391554702495	90	0.5939226519337018	0.33	0.6919575113808801	91.7	0.550185873605948	0.78	0.5554765291607396	0	0.3712848651120257	0.16666666666666666	0.6666666666666666	0.16666666666666666	1	0.6666666666666666	0.6666666666666666	0.6666666666666666	0.5	1	0.8333333333333334	0.6666666666666666
MS	MS.a	control	M	0	0.2514395393474088	69.2	0.6988950276243094	0.73	NA	NA	NA	NA	0.37766714082503555	0.3	0.3712848651120257	0.4166666666666667	0.16666666666666666	0.8333333333333334	1	0	0.5	0.6666666666666666	0.8333333333333334	0.9	0.3333333333333333	0.16666666666666666
MS	MS.a	control	M	0	0.6353166986564299	87.5	0.7209944751381216	1.7	0.417298937784522	51.7	0.41635687732342	0.36	0.8221906116642959	0.3	0.3424782807498858	0.16666666666666666	0.8333333333333334	1	0.8888888888888888	1	1	0.5833333333333334	0.8333333333333334	1	0.16666666666666666	0.8333333333333334
AS	AS.b	control	M	0.5	0.5297504798464492	70.8	0.6215469613259669	-0.64	0.7177541729893778	81.7	0.12639405204460966	-0.5	0.533072546230441	0.2	0.3424782807498858	0.25	0.6666666666666666	0.6666666666666666	0.6666666666666666	0.6666666666666666	0.5	0.5	0.3333333333333333	0.6	0.5	0
MS	MS.a	control	M	NA	0.6238003838771593	84.2	0.6823204419889503	0.65	0.7147192716236722	87.5	0.6951672862453532	1.74	0.4221194879089616	0.6	0.3424782807498858	0.6666666666666666	0.6666666666666666	0.5	1	0.3333333333333333	0.3333333333333333	0.5833333333333334	0.5	0.8	0.6666666666666666	0.8333333333333334
AS	AS.a	control	M	0.5	0.6717850287907869	90.8	0.8066298342541436	1.22	0.47344461305007585	82.5	0.4423791821561338	0.14	0.5999288762446657	0.9	0.3141289437585734	0.6666666666666666	0.5833333333333334	0.6666666666666666	0.6666666666666666	0.8333333333333334	0.6666666666666666	0.5	0.5	0.8	0.5	0.6666666666666666
MS	MS.a	control	M	0	0.31861804222648754	63.3	0.43646408839779005	-0.09	0.37025796661608495	61.7	0.6282527881040892	0.29	0.4221194879089616	0.6	0.22816643804298126	0.8333333333333334	0	1	1	0	1	0	1	1	0.16666666666666666	0.6666666666666666
MS	MS.a	control	M	0	0.4760076775431862	72.5	0.4406077348066299	-0.17	0.4764795144157815	64.6	0.23420074349442377	-0.11	0.35526315789473684	0	0.17101051668952905	NA	0.3333333333333333	1	NA	NA	NA	0.16666666666666666	1	1	0	1
MS	MS.a	control	M	0	NA	NA	NA	NA	0.08497723823975721	66.7	0.30855018587360594	0.91	NA	NA	0	0	NA	NA	NA	NA	NA	0.5	0.5	0.8	0.3333333333333333	0.5
OS	OS.b	treatment	F	1	NA	NA	NA	NA	0.7496206373292867	90	0.44609665427509293	-0.37	0.955547652916074	0.8	0.8856881572930957	0.6666666666666666	0.8333333333333334	0.16666666666666666	0.4444444444444444	0.8333333333333334	0.16666666666666666	0.75	0.16666666666666666	0.6	0.6666666666666666	0.16666666666666666
OS	OS.a	treatment	M	1	0.4856046065259117	74.2	0.7044198895027624	0.62	0.5735963581183612	79.2	0.42007434944237915	0.49	0.9110953058321479	0.9	0.8568815729309558	0.8333333333333334	0.8333333333333334	0.16666666666666666	0.7777777777777778	0.8333333333333334	0.3333333333333333	0.8333333333333334	0.3333333333333333	0.9	0.8333333333333334	0.16666666666666666
OS	OS.a	treatment	F	1	0.7677543186180422	80.8	0.4530386740331492	-0.03	0.7147192716236722	84.2	0.516728624535316	0.17	0.7997866287339971	0.8	0.7425697302240514	0.8333333333333334	0.6666666666666666	0.5	0.3333333333333333	0.5	0.3333333333333333	0.6666666666666666	0.3333333333333333	0.3	0.5	0.16666666666666666
OS	OS.a	treatment	F	1	0.6026871401151631	72.5	0.5414364640883977	0.19	0.5993930197268589	75.8	0.8921933085501859	0.59	0.866642958748222	0.9	0.8568815729309558	0.9166666666666666	0.6666666666666666	0.16666666666666666	0.3333333333333333	0.6666666666666666	0.3333333333333333	0.8333333333333334	0.6666666666666666	0.7	0.8333333333333334	0.5
OS	OS.b	treatment	F	0.5	0.5700575815738963	89.2	0.787292817679558	-0.01	0.5918057663125948	87.5	0.654275092936803	0.36	0.7553342816500711	0.9	0.8285322359396434	1	1	0.16666666666666666	0.8888888888888888	0.8333333333333334	0.16666666666666666	0.9166666666666666	0.16666666666666666	0.8	0.8333333333333334	0.5
OS	OS.a	treatment	F	1	0.8291746641074856	88.3	0.8011049723756907	0.76	0.7814871016691958	90.8	0.3977695167286245	0.75	0.8221906116642959	0.3	0.7997256515775035	1	0.6666666666666666	0.5	0.6666666666666666	0.3333333333333333	0.5	0.5833333333333334	0.3333333333333333	0.6	0.3333333333333333	0.3333333333333333
OS	OS.a	treatment	F	0.5	0.7869481765834933	85.8	0.5856353591160222	-0.7	0.7723823975720789	80	0.550185873605948	0.59	0.9331436699857752	0.9	0.7713763145861912	0.9166666666666666	0.6666666666666666	0.3333333333333333	0.6666666666666666	0.8333333333333334	0.16666666666666666	0.4166666666666667	0.3333333333333333	0.8	0.5	0.3333333333333333
OS	OS.a	treatment	F	0	0.510556621880998	85	0.4530386740331492	0.21	0.5857359635811836	88.3	0.26022304832713755	0.17	0.8221906116642959	1	0.7713763145861912	1	0.9166666666666666	1	1	1	NA	0.9166666666666666	0.5	1	0.6666666666666666	0.6666666666666666
OS	OS.a	treatment	F	1	0.9078694817658349	93.3	0.5662983425414365	0.99	0.7056145675265554	85.8	0.4646840148698885	-0.61	0.8221906116642959	0.8	0.7425697302240514	0.9166666666666666	0.8333333333333334	0.3333333333333333	0.8888888888888888	0.5	0.6666666666666666	0.8333333333333334	0.5	0.8	0.6666666666666666	0.5
OS	OS.b	treatment	F	0.5	0.5527831094049904	83.3	0.7734806629834253	0.71	0.5872534142640364	84.2	0.516728624535316	0.45	0.8886913229018492	0.7	0.714220393232739	0.9166666666666666	0.8333333333333334	0.6666666666666666	0.4444444444444444	0.8333333333333334	0.5	0.5833333333333334	0.5	0.7	1	0.3333333333333333
OS	OS.b	treatment	F	1	0.42034548944337813	76.7	0.6187845303867404	1.37	0.5174506828528073	81.7	0.7657992565055762	1.64	0.6888335704125177	1	0.6570644718792867	1	0.6666666666666666	0.5	0.7777777777777778	NA	0.6666666666666666	0.5	0.3333333333333333	0.5	0.5	0.3333333333333333
OS	OS.b	treatment	F	1	0.7543186180422264	80	0.6767955801104972	0.55	0.7071320182094082	80.8	0.5836431226765799	0.2	0.666429587482219	0.4	0.6570644718792867	0.4166666666666667	0.5833333333333334	0.3333333333333333	0	0.6666666666666666	0.3333333333333333	0.8333333333333334	0.5	0	0.3333333333333333	0.16666666666666666
OS	OS.a	treatment	F	1	0.817658349328215	86.7	0.5	0.25	0.8042488619119879	90	0.5241635687732342	-0.27	0.666429587482219	0.9	0.6570644718792867	0.8333333333333334	0.5	0.8333333333333334	1	0.16666666666666666	1	0.5	0.8333333333333334	1	0.5	0.6666666666666666
OS	OS.b	treatment	F	0.5	0.510556621880998	73.3	0.6602209944751382	-0.08	0.5948406676783005	75	0.5650557620817844	-0.17	0.7997866287339971	0.9	0.5999085505258346	0.8333333333333334	0.8333333333333334	1	0.8888888888888888	0.8333333333333334	0.6666666666666666	0.6666666666666666	0.8333333333333334	0.5	0.8333333333333334	0.8333333333333334
OS	OS.a	treatment	F	0.5	0.8234165067178503	89.2	0.7569060773480664	0.7	0.7298937784522003	90.8	0.6171003717472119	0.62	0.6443812233285917	0.4	0.5711019661636947	0.5	0.6666666666666666	1	0.4444444444444444	0.8333333333333334	1	0.6666666666666666	0.8333333333333334	0.5	0.8333333333333334	1
OS	OS.b	treatment	F	1	0.5547024952015355	74.2	0.6988950276243094	-0.04	0.5235204855842185	78.3	1	-0.44	0.5110241820768137	0.9	0.5711019661636947	1	0.5416666666666666	0.6666666666666666	0.6666666666666666	0.5	0.5	0.5833333333333334	0.6666666666666666	0.6	0.5	0.5
OS	OS.a	treatment	M	NA	0.4088291746641075	90.8	0.494475138121547	-0.3	NA	NA	NA	NA	0	0.5	NA	NA	0	1	1	0	1	NA	NA	NA	NA	NA
OS	OS.a	treatment	M	1	0.2629558541266795	81.7	0.7983425414364641	1.21	0.4294385432473445	80	0.35687732342007433	0.07	0.7332859174964438	0.9	0.7713763145861912	0.9166666666666666	0.5833333333333334	0.8333333333333334	0.8888888888888888	0.8333333333333334	0.6666666666666666	0.5833333333333334	0.6666666666666666	0.8	0.5	0.6666666666666666
OS	OS.a	treatment	M	1	0.6218809980806143	83.3	0.6767955801104972	-0.72	0.5720789074355084	72.5	0.46096654275092935	0.42	0.5999288762446657	0.4	0.6854138088705991	NA	0.5833333333333334	0.8333333333333334	0.4444444444444444	0.5	0.5	0.5833333333333334	0.6666666666666666	0.6	0.3333333333333333	0.8333333333333334
OS	OS.b	treatment	M	0	0.6007677543186181	75	0.6519337016574587	0.62	0.5371775417298937	71.7	0.2936802973977695	0.43	0.39971550497866287	0.3	0.6282578875171468	0.5833333333333334	0.16666666666666666	0.8333333333333334	1	0.16666666666666666	0.16666666666666666	0.08333333333333333	1	1	0.3333333333333333	0.3333333333333333
OS	OS.a	treatment	M	1	0.7140115163147792	82.5	0.6657458563535912	-0.22	0.7890743550834598	84.2	0.23791821561338286	-0.18	0.533072546230441	0.6	0.5427526291723823	0.5833333333333334	0.5833333333333334	0.5	0.4444444444444444	0.6666666666666666	0.5	0.5	0.5	0.4	0.3333333333333333	0.3333333333333333
OS	OS.a	treatment	M	0	0.44145873320537427	77.5	0.511049723756906	-0.25	0.6069802731411229	76.7	0.5241635687732342	-0.14	0.6443812233285917	0.7	0.5139460448102424	0.75	0.4166666666666667	0.8333333333333334	1	0.3333333333333333	0.3333333333333333	0.5833333333333334	0.16666666666666666	0.8	0.5	0.16666666666666666
OS	OS.a	treatment	M	1	1	95	0.8397790055248618	0.65	0.795144157814871	82.5	0.5092936802973979	0.91	0.6443812233285917	0.7	0.3712848651120257	0.8333333333333334	0.5	0.5	0.4444444444444444	0.5	0.3333333333333333	0.4166666666666667	0.3333333333333333	0.5	0.3333333333333333	0.3333333333333333
OS	OS.a	treatment	M	1	0.6717850287907869	83.3	0.6602209944751382	-0.11	0.7071320182094082	84.2	0.5055762081784386	-0.1	0.621977240398293	0.5	0.3712848651120257	0.6666666666666666	0.5833333333333334	0.3333333333333333	0.3333333333333333	0.5	0.5	0.6666666666666666	0.5	0.6	0.6666666666666666	0.5
OS	OS.a	treatment	M	0	0.6833013435700576	85	0.41160220994475144	0.09	0.5569044006069803	76.7	0.23420074349442377	0.36	0.48862019914651494	0.5	0.3424782807498858	0.6666666666666666	0.5	0.5	0.8888888888888888	0.5	0.5	0.16666666666666666	0.8333333333333334	1	0.16666666666666666	0.8333333333333334
OS	OS.a	treatment	M	0	0.8426103646833013	92.5	0.7320441988950277	-0.07	0.8072837632776935	90	0.5315985130111524	-0.06	0.4221194879089616	0.5	0.14266117969821673	0.5833333333333334	0.4166666666666667	0.8333333333333334	0.8888888888888888	0.5	0.3333333333333333	0.25	0.8333333333333334	1	0.16666666666666666	0.8333333333333334
OS	OS.b	treatment	M	0.5	0.4932821497120921	72.5	0.5441988950276243	-0.21	NA	NA	NA	NA	0.5110241820768137	0.5	0.11385459533607682	0.5	0	0.16666666666666666	1	0.16666666666666666	0.16666666666666666	0.08333333333333333	0.8333333333333334	0.8	0.16666666666666666	0.5
OS	OS.c	treatment	F	NA	0.5585412667946257	75.8	0.6270718232044199	-0.03	0.5493171471927162	75.8	0.5055762081784386	-0.03	1	1	NA	NA	1	0.3333333333333333	0.8888888888888888	0.8333333333333334	0.3333333333333333	NA	NA	NA	NA	NA
OS	OS.c	treatment	F	NA	0.6679462571976967	72.5	0.7886740331491714	0.035	NA	NA	NA	NA	1	1	NA	NA	0.75	0.3333333333333333	0.3333333333333333	0.6666666666666666	0.3333333333333333	NA	NA	NA	NA	NA
OS	OS.c	treatment	F	NA	0.6468330134357005	75	0.649171270718232	0.32	NA	NA	NA	NA	0.8442389758179232	1	NA	NA	0.9166666666666666	0	0.8888888888888888	0.5	0	NA	NA	NA	NA	NA
OS	OS.c	treatment	F	NA	0.47024952015355087	75.8	0.580110497237569	-0.05	NA	NA	NA	NA	0.8221906116642959	0.8	NA	NA	0.75	0.6666666666666666	1	0.8333333333333334	0.6666666666666666	NA	NA	NA	NA	NA
OS	OS.c	treatment	F	1	0.6276391554702495	90.8	0.7486187845303867	0.87	0.5311077389984825	75	0.31970260223048325	-0.17	1	1	1	1	0.9166666666666666	0.5	0	1	0.16666666666666666	1	0.5	0.2	0.6666666666666666	1
OS	OS.b	treatment	F	NA	0.5796545105566219	75.8	0.5856353591160222	-0.31	0.6342943854324734	75	0.5539033457249071	0.13	0.7553342816500711	0.7	0.8568815729309558	0.8333333333333334	0.5	0.6666666666666666	0.7777777777777778	0.5	0.6666666666666666	0.6666666666666666	0.6666666666666666	0.6	0.5	0.5
OS	OS.c	treatment	F	1	NA	NA	NA	NA	NA	NA	NA	NA	0.9110953058321479	0.9	0.8285322359396434	1	0.5	0.5	1	0.6666666666666666	0.3333333333333333	1	1	1	NA	1
OS	OS.c	treatment	F	1	0.3493282149712092	70.8	0.6906077348066298	-0.2	0.5493171471927162	72.5	0.33085501858736055	0.28	0.7997866287339971	0.7	0.7997256515775035	0.6666666666666666	0.5	0.8333333333333334	1	0.8333333333333334	0.5	0.8333333333333334	0.6666666666666666	0.7	0.8333333333333334	0.3333333333333333
OS	OS.b	treatment	F	0.5	0.7504798464491362	81.7	0.43370165745856354	0.82	0.6054628224582701	76.7	0.3717472118959108	-0.15	0.8221906116642959	0.8	0.7713763145861912	1	0.6666666666666666	0.8333333333333334	0.7777777777777778	0.6666666666666666	0.8333333333333334	0.4166666666666667	0.8333333333333334	0.8	0.5	0.8333333333333334
OS	OS.c	treatment	F	0.5	NA	NA	NA	NA	0.6176024279210925	80	0.6654275092936803	-0.17	NA	NA	0.7425697302240514	0.8333333333333334	NA	NA	NA	NA	NA	0.6666666666666666	0.5	0.7	0.6666666666666666	0.5
OS	OS.c	treatment	F	1	0.4932821497120921	71.7	0.4696132596685083	0.41	0.23975720789074356	55	0.5204460966542751	-0.75	0.7332859174964438	1	0.7425697302240514	0.8333333333333334	0.5833333333333334	0.16666666666666666	0.4444444444444444	0.6666666666666666	0.3333333333333333	0.5833333333333334	0.5	0.6	0.6666666666666666	0.3333333333333333
OS	OS.a	treatment	F	0.5	0.581573896353167	79.2	0.5856353591160222	0.44	0.723823975720789	83.3	0.44609665427509293	-0.08	0.710881934566145	0.8	0.7425697302240514	0.9166666666666666	0.75	0.3333333333333333	1	0.6666666666666666	0.6666666666666666	0.5	0.5	0.8	0.6666666666666666	0.5
OS	OS.b	treatment	F	1	0.8522072936660269	92.5	0.638121546961326	-0.25	0.5326251896813353	70.8	0.5390334572490706	-0.17	0.8886913229018492	1	0.714220393232739	1	0.5833333333333334	0.5	0.5555555555555556	0.6666666666666666	0.6666666666666666	0.6666666666666666	0.6666666666666666	0.7	0.6666666666666666	0.6666666666666666
OS	OS.b	treatment	F	0.5	NA	NA	NA	NA	0.4946889226100152	90.8	0.48327137546468396	0.15	NA	NA	0.6570644718792867	0.9166666666666666	NA	NA	NA	NA	NA	0.75	0.8333333333333334	0.6	0.5	0.5
OS	OS.c	treatment	F	0.5	NA	NA	NA	NA	NA	NA	NA	NA	NA	NA	0.6282578875171468	0.9166666666666666	NA	NA	NA	NA	NA	0.4166666666666667	0.8333333333333334	0.9	0.5	0.5
OS	OS.b	treatment	F	0	0.5623800383877159	84.2	0.4281767955801105	-1.31	0.6934749620637329	87.5	0.42379182156133827	-0.08	0.5554765291607396	0.8	0.3424782807498858	0.5833333333333334	0.5	0.8333333333333334	1	0.6666666666666666	0.8333333333333334	0.6666666666666666	0.6666666666666666	1	1	0.6666666666666666
OS	OS.c	treatment	M	0.5	NA	NA	NA	NA	NA	NA	NA	NA	0.621977240398293	0.8	NA	NA	0.5833333333333334	0.5	0.7777777777777778	0.3333333333333333	0.8333333333333334	NA	NA	NA	NA	NA
OS	OS.c	treatment	M	1	0.6679462571976967	85	0.6022099447513812	-0.84	0.6752655538694993	89.2	0.43494423791821557	-0.77	0.9110953058321479	1	0.9711934156378602	1	0.5833333333333334	0.3333333333333333	0.5555555555555556	0.5	0.3333333333333333	1	0.8333333333333334	0.9	0.8333333333333334	0.8333333333333334
OS	OS.c	treatment	M	1	0.5124760076775432	65	0.6298342541436465	0.06	0.3998482549317147	47.1	0.2843866171003717	1,365	1	0.9	0.914037494284408	0.9166666666666666	1	0.8333333333333334	1	1	0.8333333333333334	0.9166666666666666	0.5	0.8	NA	0.3333333333333333
OS	OS.b	treatment	M	0.5	0.11324376199616124	71.7	0.5165745856353592	-0.04	0.33839150227617604	59.2	0.1003717472118959	2.05	0.9331436699857752	0.6	0.914037494284408	0.75	0.8333333333333334	0.8333333333333334	0.8888888888888888	0.6666666666666666	0.8333333333333334	0.75	0.8333333333333334	0.7	0.6666666666666666	0.8333333333333334
OS	OS.c	treatment	M	1	0.5566218809980806	77.5	0.6906077348066298	0.69	NA	NA	NA	NA	0.7332859174964438	1	0.8856881572930957	1	0.6666666666666666	0.6666666666666666	0.5555555555555556	0.3333333333333333	0.8333333333333334	0.5	0.5	0.6	0.6666666666666666	0.6666666666666666
OS	OS.b	treatment	M	0.5	0.31669865642994244	70.8	0.511049723756906	0.88	0.5766312594840668	85	0.591078066914498	-0.22	0.7997866287339971	0.8	0.8285322359396434	0.9166666666666666	0.4166666666666667	0.16666666666666666	0.5555555555555556	0.5	0.8333333333333334	0.4166666666666667	0.3333333333333333	0.7	0.3333333333333333	0.5
OS	OS.b	treatment	M	1	0.2437619961612284	71.7	0.3867403314917127	0.56	0.40667678300455234	63.3	0.10780669144981413	0.2	0.8221906116642959	1	0.7997256515775035	1	0.9166666666666666	0.5	0.7777777777777778	1	0.6666666666666666	0.8333333333333334	0.3333333333333333	0.7	NA	0.16666666666666666
OS	OS.c	treatment	M	0.5	0.14971209213051823	34.2	0.2928176795580111	1.35	NA	NA	NA	NA	0.7332859174964438	1	0.7997256515775035	1	0.6666666666666666	0.8333333333333334	0.6666666666666666	0.6666666666666666	NA	0.6666666666666666	0.8333333333333334	0.9	0.6666666666666666	0.8333333333333334
OS	OS.c	treatment	M	1	0.7236084452975048	89.2	0.6408839779005525	0.18	0.661608497723824	85	0.46096654275092935	-0.71	0.8221906116642959	0.7	0.6570644718792867	0.6666666666666666	0.75	0.5	0.3333333333333333	0.16666666666666666	0.3333333333333333	0.75	0.3333333333333333	0.6	0.16666666666666666	0.3333333333333333
OS	OS.b	treatment	M	1	0.4145873320537428	64.2	0.580110497237569	-0.23	0.6312594840667678	82.5	0.6988847583643123	-0.19	0.9110953058321479	0.9	0.6282578875171468	1	0.9166666666666666	0.16666666666666666	0.2222222222222222	0.8333333333333334	0.16666666666666666	0.75	0.5	0.6	0.6666666666666666	0.5
OS	OS.c	treatment	M	0.5	0.31861804222648754	64.2	0.5718232044198895	0.15	0.21396054628224584	58.3	0.1561338289962825	1.69	0.7777382645803699	0.9	0.5999085505258346	0.75	0.8333333333333334	0.6666666666666666	0.6666666666666666	0.6666666666666666	0.6666666666666666	0.8333333333333334	0.8333333333333334	0.85	0.8333333333333334	0.6666666666666666
OS	OS.b	treatment	M	0.5	NA	NA	NA	NA	0.5159332321699545	75	0.104089219330855	-0.07	NA	NA	0.5427526291723823	0.8333333333333334	NA	NA	NA	NA	NA	0.75	0.8333333333333334	0.8	0.6666666666666666	0.8333333333333334
OS	OS.c	treatment	M	0.5	0.2907869481765835	52.5	0	-2.98	0.38391502276176026	79.2	0.5836431226765799	0.04	0.710881934566145	0.5	0.5427526291723823	0.5	0.625	0.5	0.5555555555555556	0.6666666666666666	0.6666666666666666	0.6666666666666666	0.5	0.6	0.5	0.5
OS	OS.b	treatment	M	0.5	NA	NA	NA	NA	0.590288315629742	76.7	0.5687732342007434	-0.03	0.533072546230441	0.7	0.5427526291723823	0.6666666666666666	0.6666666666666666	0.6666666666666666	0.6666666666666666	0.8333333333333334	0.5	0.6666666666666666	0.6666666666666666	0.5	0.6666666666666666	0.3333333333333333
OS	OS.b	treatment	M	NA	NA	NA	NA	NA	0.5553869499241275	75.8	0.5278810408921933	-0.48	NA	NA	0.4855967078189301	0.5	NA	NA	NA	NA	NA	0.5	0	0.8	1	0.3333333333333333
OS	OS.a	treatment	M	1	0.8138195777351248	96.7	0.5828729281767957	-0.39	0.7511380880121397	83.3	0.2453531598513011	-0.37	0.666429587482219	0.7	0.4855967078189301	0.5	0.5	0.8333333333333334	1	0.6666666666666666	0.5	0.5833333333333334	0.16666666666666666	0.8	0.5	0.3333333333333333
OS	OS.c	treatment	M	0.5	0.6295585412667947	83.3	0.7679558011049724	-0.59	0.5705614567526556	67.5	0.42379182156133827	0.5	0.6443812233285917	0.9	0.4284407864654779	0.9166666666666666	0.5833333333333334	0.6666666666666666	1	1	0	0.5833333333333334	0.8333333333333334	0.8	0.5	0.6666666666666666
OS	OS.c	treatment	M	0	NA	NA	NA	NA	0.3915022761760243	44.2	0.10780669144981413	-0.37	0.533072546230441	0.2	0.3424782807498858	0.25	0.3333333333333333	0.3333333333333333	0.4444444444444444	0.16666666666666666	0.16666666666666666	0.3333333333333333	0.3333333333333333	0.6	0.5	0.8333333333333334
OS	OS.c	treatment	F	1	0.525911708253359	62.5	0.4806629834254144	2.9	0.6251896813353566	80	0.6505576208178439	0.31	0.7332859174964438	1	0.6570644718792867	1	0.5833333333333334	0.3333333333333333	0.6666666666666666	0.8333333333333334	0.5	0.5	0.5	0.9	0.5	0.5
OS	OS.c	treatment	M	NA	0.5969289827255279	77.5	0.6243093922651934	0.18	NA	NA	NA	NA	0.533072546230441	0.7	NA	NA	0.5	0.3333333333333333	0.7777777777777778	1	0	NA	NA	NA	NA	NA
OS	OS.b	treatment	M	1	0.3474088291746641	55.8	0.5359116022099448	0.07	0.3899848254931715	43.3	0.06691449814126392	-0.13	0.866642958748222	0.9	0.7997256515775035	0.8333333333333334	0.9166666666666666	0.6666666666666666	0.6666666666666666	1	0.5	0.8333333333333334	0.5	0.8	0.8333333333333334	0.16666666666666666
OS	OS.c	treatment	M	0	0.43186180422264875	51.7	0.3674033149171271	-0.83	0.3201820940819423	42.5	0.3977695167286245	0.55	0.8442389758179232	0.7	0.714220393232739	0.8333333333333334	0.6666666666666666	0.3333333333333333	0.1111111111111111	0.8333333333333334	0.8333333333333334	0.8333333333333334	0.3333333333333333	1	0.6666666666666666	0.8333333333333334
OS	OS.c	treatment	M	1	0.19193857965451055	66.7	0.3342541436464088	0.24	0.3216995447647951	59.2	0.4089219330855019	-0.52	0.48862019914651494	0.6	0.6854138088705991	1	0.6666666666666666	0.3333333333333333	1	0.3333333333333333	0	0.75	0	0.8	0.8333333333333334	0.5
OS	OS.a	treatment	M	NA	0.5777351247600768	72.5	0.511049723756906	0.22	NA	NA	NA	NA	0.6443812233285917	0.3	NA	NA	0.25	0.3333333333333333	0.5555555555555556	0.3333333333333333	0.3333333333333333	NA	NA	NA	NA	NA
				NA	NA	NA	NA	NA	NA	NA	NA	NA	NA	NA	NA	NA	NA	NA	NA	NA	NA	NA	NA	NA	NA	NA
